# Supplementary material for: Reducing LGBTQ+ adolescent mental health inequalities: a realist review of school-based interventions
Source: J Ment Health. 2023 Aug 17;33(6):768–78. doi: 10.1080/09638237.2023.2245894 (PMC11789706; doi:10.1080/09638237.2023.2245894)
Supplement: Supplemental Material [file IJMH_A_2245894_SM1573.zip]

Archive with 2 entries (2 files):
- cjmh-2023-0215-File007.docx
- cjmh-2023-0215-File008.docx
